# Supplementary material for: Farm Exposure as a Differential Risk Factor in ANCA-Associated Vasculitis
Source: PLoS One. 2015 Sep 4;10(9):e0137196. doi: 10.1371/journal.pone.0137196 (PMC4560371; doi:10.1371/journal.pone.0137196)
Supplement: S2 Table — (XLSX) [file pone.0137196.s004.xlsx]

## Sheet: AAV
ID	Disease	Antibody	Regular farm exposure	Ever farm exposure	Frequency of contact	Residence nt farm	regular contact Livestock animals	Cattle	Pig	Horse	Poultry	Harvest	Pet	Dog	Cat	other pets
1	GPA	PR3	0	0	0	0	0	0	0	0	0	0	0	0	0	0
2	MPA	MPO	1	2	regular	2	1	1	0	1	0	1	1	1	1	0
3	GPA	neg	0	0	0	0	0	0	0	0	0	0	0	0	0	0
4	MPA	MPO	0	0	0	0	0	0	0	0	0	0	0	0	0	0
5	GPA	PR3	1	2	regular	2	1	1	1	0	0	1	1	1	0	0
6	MPA	MPO	0	0	0	0	0	0	0	0	0	0	0	0	0	0
7	GPA	PR3	0	1	0	0	0	0	0	0	0	0	0	0	0	0
8	GPA	PR3	0	0	0	0	0	0	0	0	0	0	0	0	0	0
9	EGPA	neg	0	0	0	0	0	0	0	0	0	0	1	0	1	0
10	MPA	MPO	0	0	0	0	0	0	0	0	0	0	0	0	0	0
11	GPA	PR3	0	1	rarely	0	0	0	0	0	0	0	0	0	0	0
12	MPA	neg	0	0	rarely	1	0	0	0	0	0	0	1	0	1	0
13	GPA	PR3	0	0	0	0	0	0	0	0	0	0	0	0	0	0
14	GPA	PR3	0	0	0	0	0	0	0	0	0	0	0	0	0	0
15	GPA	PR3	0	0	0	0	0	0	0	0	0	0	0	0	0	0
16	GPA	PR3	1	2	regular	2	1	1	1	1	1	1	1	1	0	0
17	MPA	MPO	0	0	0	0	0	0	0	0	0	0	0	0	0	0
18	MPA	MPO	0	1	0	0	0	0	0	0	0	0	1	1	0	0
19	GPA	PR3	0	0	0	0	0	0	0	0	0	0	0	0	0	0
20	EGPA	neg	0	1	0	0	0	0	0	0	0	0	0	0	0	0
21	EGPA	neg	0	0	regular	0	1	0	0	0	1	0	0	0	0	0
22	GPA	PR3	0	1	occasionally	0	0	0	0	0	0	0	1	0	0	1
23	GPA	MPO	1	2	regular	0	1	0	0	0	1	1	1	1	0	0
24	GPA	PR3	0	0	0	0	0	0	0	0	0	0	0	0	0	0
25	GPA	PR3	0	0	0	0	0	0	0	0	0	0	1	1	0	0
26	GPA	PR3	0	0	0	0	0	0	0	0	0	0	0	0	0	0
27	MPA	MPO	0	0	0	0	0	0	0	0	0	0	0	0	0	0
28	MPA	MPO	0	0	0	0	0	0	0	0	0	0	1	0	1	0
29	GPA	PR3	1	2	regular	0	1	1	1	0	0	0	0	0	0	0
30	GPA	PR3	0	0	0	0	0	0	0	0	0	0	0	0	0	0
31	MPA	MPO	0	0	0	0	0	0	0	0	0	0	0	0	0	0
32	EGPA	neg	0	0	0	0	0	0	0	0	0	0	0	0	0	0
33	GPA	PR3	0	0	0	0	0	0	0	0	0	0	0	0	0	0
34	GPA	PR3	0	0	0	0	0	0	0	0	0	0	0	0	0	0
35	GPA	neg	0	0	regular	1	1	0	0	1	0	0	0	0	0	0
36	EGPA	neg	0	0	0	0	0	0	0	0	0	0	0	0	0	0
37	GPA	PR3	0	0	0	0	0	0	0	0	0	0	0	0	0	0
38	GPA	PR3	0	0	0	0	0	0	0	0	0	0	0	0	0	0
39	MPA	MPO	1	2	regular	2	1	0	0	1	0	0	1	1	0	0
40	GPA	PR3	0	1	occasionally	0	0	0	0	0	0	0	0	0	0	0
41	MPA	MPO	0	0	0	0	0	0	0	0	0	0	0	0	0	0
42	GPA	PR3	0	1	rarely	0	0	0	0	0	0	0	0	0	0	0
43	EGPA	neg	0	0	0	0	0	0	0	0	0	0	0	0	0	0
44	GPA	PR3	0	0	0	0	0	0	0	0	0	0	0	0	0	0
45	MPA	MPO	0	0	occasionally	0	0	0	0	0	0	0	0	0	0	0
46	MPA	MPO	0	0	0	0	0	0	0	0	0	0	1	1	0	0
47	GPA	PR3	0	0	0	0	0	0	0	0	0	0	0	0	0	0
48	GPA	neg	0	0	0	0	0	0	0	0	0	0	0	0	0	0
49	MPA	MPO	0	0	0	0	0	0	0	0	0	0	0	0	0	0
50	GPA	PR3	0	0	0	0	0	0	0	0	0	0	0	0	0	0
51	GPA	PR3	0	1	0	0	0	0	0	0	0	0	0	0	0	0
52	GPA	PR3	0	0	0	0	0	0	0	0	0	0	0	0	0	0
53	GPA	PR3	0	1	0	0	0	0	0	0	0	0	0	0	0	0
54	GPA	PR3	0	0	0	0	0	0	0	0	0	0	0	0	0	0
55	GPA	PR3	0	0	0	0	0	0	0	0	0	0	0	0	0	0
56	GPA	PR3	0	0	0	0	0	0	0	0	0	0	0	0	0	0
57	GPA	PR3	1	2	regular	2	1	1	1	0	0	1	1	1	1	0
58	MPA	MPO	0	0	0	0	0	0	0	0	0	0	0	0	0	0
59	GPA	PR3	0	0	0	0	0	0	0	0	0	0	0	0	0	0
60	GPA	neg	0	0	0	0	0	0	0	0	0	0	0	0	0	0
61	GPA	PR3	0	0	0	0	0	0	0	0	0	0	0	0	0	0
62	GPA	PR3	0	0	0	0	0	0	0	0	0	0	0	0	0	0
63	GPA	PR3	0	0	0	0	0	0	0	0	0	0	0	0	0	0
64	GPA	PR3	1	2	regular	2	1	1	1	0	0	1	0	0	0	0
65	GPA	PR3	0	0	regular	0	1	0	1	1	0	0	1	0	1	0
66	GPA	PR3	1	2	regular	0	1	1	1	0	0	1	1	0	0	1
67	GPA	PR3	0	0	0	0	0	0	0	0	0	0	0	0	0	0
68	EGPA	MPO	0	0	0	0	0	0	0	0	0	0	0	0	0	0
69	GPA	PR3	0	0	0	0	0	0	0	0	0	0	0	0	0	0
70	GPA	PR3	0	0	0	0	0	0	0	0	0	0	1	1	0	0
71	GPA	PR3	0	0	0	0	0	0	0	0	0	0	0	0	0	0
72	GPA	PR3	0	0	0	0	0	0	0	0	0	0	0	0	0	0
73	MPA	MPO	0	0	0	0	0	0	0	0	0	0	0	0	0	0
74	GPA	PR3	1	2	regular	2	1	1	1	0	0	1	1	1	0	0
75	GPA	PR3	0	1	rarely	0	0	0	0	0	0	0	1	1	0	0
76	GPA	PR3	1	2	regular	1	1	0	1	0	0	0	1	1	0	0
77	GPA	PR3	0	0	0	0	0	0	0	0	0	0	0	0	0	0
78	GPA	PR3	0	1	0	0	0	0	0	0	0	0	0	0	0	0
79	GPA	PR3	0	0	regular	0	1	0	0	0	1	0	1	0	0	1
80	GPA	PR3	0	0	0	0	0	0	0	0	0	0	0	0	0	0
81	GPA	PR3	0	0	0	0	0	0	0	0	0	0	1	1	0	0
82	GPA	PR3	0	0	0	0	0	0	0	0	0	0	0	0	0	0
83	GPA	PR3	0	0	0	0	0	0	0	0	0	0	0	0	0	0
84	MPA	PR3	0	0	0	0	0	0	0	0	0	0	0	0	0	0
85	GPA	PR3	0	0	0	0	0	0	0	0	0	0	0	0	0	0
86	MPA	MPO	0	1	0	0	0	0	0	0	0	0	0	0	0	0
87	MPA	MPO	0	0	0	0	0	0	0	0	0	0	0	0	0	0
88	EGPA	neg	0	1	0	0	0	0	0	0	0	0	0	0	0	0
89	GPA	PR3	0	0	0	0	0	0	0	0	0	0	0	0	0	0
90	GPA	PR3	0	0	0	0	0	0	0	0	0	0	0	0	0	0
91	GPA	PR3	0	0	0	0	0	0	0	0	0	0	0	0	0	0
92	GPA	PR3	0	0	0	0	0	0	0	0	0	0	0	0	0	0
93	GPA	PR3	0	0	0	0	0	0	0	0	0	0	1	1	0	0
94	MPA	PR3	0	0	0	0	0	0	0	0	0	0	1	1	0	0
95	GPA	neg	1	2	regular	2	1	1	1	1	1	0	1	1	0	0
96	GPA	PR3	0	0	0	1	0	0	0	0	0	0	1	1	0	0
97	GPA	PR3	0	0	0	0	0	0	0	0	0	0	0	0	0	0
98	MPA	MPO	0	0	0	0	0	0	0	0	0	0	0	0	0	0
99	GPA	PR3	0	0	0	0	0	0	0	0	0	0	0	0	0	0
100	GPA	PR3	0	0	0	0	0	0	0	0	0	0	0	0	0	0
101	GPA	PR3	0	0	0	0	0	0	0	0	0	0	0	0	0	0
102	MPA	MPO	0	0	0	1	0	0	0	0	0	0	0	0	0	0
103	GPA	PR3	0	1	rarely	0	0	0	0	0	0	0	0	0	0	0
104	GPA	PR3	0	0	0	0	0	0	0	0	0	0	0	0	0	0
105	GPA	PR3	0	1	0	0	0	0	0	0	0	0	0	0	0	0
106	GPA	PR3	0	0	0	0	0	0	0	0	0	0	0	0	0	0
107	MPA	MPO	0	0	0	0	0	0	0	0	0	0	0	0	0	0
108	GPA	PR3	0	0	0	0	0	0	0	0	0	0	0	0	0	0
109	GPA	PR3	0	1	0	0	0	0	0	0	0	0	0	0	0	0
110	GPA	PR3	0	1	0	0	0	0	0	0	0	0	1	1	0	0
111	GPA	PR3	0	0	0	0	0	0	0	0	0	0	0	0	0	0
112	GPA	PR3	0	0	0	0	0	0	0	0	0	0	0	0	0	0
113	GPA	PR3	0	0	0	0	0	0	0	0	0	0	1	1	0	0
114	EGPA	neg	0	0	0	0	0	0	0	0	0	0	0	0	0	0
115	MPA	PR3	0	0	0	0	0	0	0	0	0	0	0	0	0	0
116	MPA	MPO	0	0	0	1	0	0	0	0	0	0	1	0	0	1
117	GPA	PR3	0	0	0	0	0	0	0	0	0	0	0	0	0	0
118	GPA	PR3	0	0	0	0	0	0	0	0	0	0	1	0	0	1
119	GPA	PR3	0	0	0	0	0	0	0	0	0	0	0	0	0	0
120	GPA	PR3	0	1	0	0	0	0	0	0	0	0	0	0	0	0
121	GPA	PR3	0	0	0	0	0	0	0	0	0	0	1	1	0	0
122	MPA	MPO	0	0	0	0	0	0	0	0	0	0	0	0	0	0
123	MPA	MPO	0	0	0	0	0	0	0	0	0	0	1	1	1	0
124	GPA	PR3	0	0	0	0	0	0	0	0	0	0	0	0	0	0
125	GPA	PR3	1	2	regular	2	1	1	1	0	0	1	1	1	0	0
126	GPA	PR3	1	2	regular	2	1	0	1	0	0	1	1	1	0	0
127	GPA	PR3	0	0	0	0	0	0	0	0	0	0	0	0	0	0
128	MPA	MPO	0	0	0	0	0	0	0	0	0	0	0	0	0	0
129	GPA	PR3	0	0	0	1	0	0	0	0	0	0	0	0	0	0
130	GPA	PR3	1	2	regular	2	1	1	0	0	0	1	1	1	1	1
131	MPA	MPO	0	1	0	0	0	0	0	0	0	0	0	0	0	0
132	MPA	MPO	0	0	0	0	0	0	0	0	0	0	0	0	0	0
133	EGPA	neg	0	0	0	0	0	0	0	0	0	0	1	1	0	0
134	GPA	PR3	0	0	0	0	0	0	0	0	0	0	0	0	0	0
135	MPA	MPO	0	0	0	0	0	0	0	0	0	0	0	0	0	0
136	GPA	PR3	0	0	0	1	0	0	0	0	0	0	0	0	0	0
137	MPA	MPO	0	0	0	0	0	0	0	0	0	0	1	0	0	1
138	MPA	MPO	0	0	0	0	0	0	0	0	0	0	0	0	0	0
139	GPA	PR3	1	2	regular	2	1	1	1	0	0	0	1	1	1	0
140	GPA	PR3	0	0	0	0	0	0	0	0	0	0	0	0	0	0
141	GPA	PR3	1	2	regular	0	1	1	1	0	0	0	0	0	0	0
142	MPA	MPO	0	0	0	0	0	0	0	0	0	0	0	0	0	0
143	GPA	PR3	0	0	regular	1	1	1	1	0	0	0	1	1	0	0
144	GPA	PR3	0	0	0	0	0	0	0	0	0	0	0	0	0	0
145	EGPA	neg	0	0	0	0	0	0	0	0	0	0	0	0	0	0
146	EGPA	neg	0	0	0	0	0	0	0	0	0	0	0	0	0	0
147	GPA	PR3	1	2	regular	2	1	1	0	0	0	1	1	1	1	0
148	EGPA	PR3	0	0	0	0	0	0	0	0	0	0	0	0	0	0
149	MPA	MPO	1	2	regular	0	1	0	1	1	0	0	1	1	0	1
150	GPA	PR3	0	0	0	0	0	0	0	0	0	0	0	0	0	0
151	MPA	MPO	0	0	0	0	0	0	0	0	0	0	0	0	0	0
152	EGPA	neg	0	1	0	0	0	0	0	0	0	0	0	0	0	0
153	MPA	MPO	0	0	0	0	0	0	0	0	0	0	0	0	0	0
154	MPA	MPO	0	0	0	0	0	0	0	0	0	0	1	1	0	0
155	GPA	PR3	0	0	0	0	0	0	0	0	0	0	0	0	0	0
156	GPA	PR3	0	0	regular	0	1	0	1	0	1	0	1	1	0	0
157	GPA	PR3	0	0	0	0	0	0	0	0	0	0	0	0	0	0
158	GPA	PR3	0	0	0	0	0	0	0	0	0	0	0	0	0	0
159	GPA	PR3	0	0	0	0	0	0	0	0	0	0	0	0	0	0
160	GPA	PR3	0	0	0	0	0	0	0	0	0	0	0	0	0	0
161	EGPA	neg	0	0	0	0	0	0	0	0	0	0	1	0	1	0
162	GPA	PR3	1	2	regular	1	1	1	0	0	1	0	0	0	0	0
163	MPA	MPO	0	0	0	0	0	0	0	0	0	1	1	1	0	0
164	EGPA	neg	0	0	0	0	0	0	0	0	0	0	1	1	0	0
165	MPA	MPO	0	0	0	0	0	0	0	0	0	0	0	0	0	0
166	GPA	PR3	0	0	0	0	0	0	0	0	0	0	1	0	0	1
167	MPA	MPO	0	0	0	0	0	0	0	0	0	0	0	0	0	0
168	MPA	MPO	0	0	0	1	0	0	0	0	0	0	0	0	0	0
169	MPA	PR3	0	0	0	0	0	0	0	0	0	0	0	0	0	0
170	GPA	PR3	0	0	0	0	0	0	0	0	0	0	1	0	1	0
171	EGPA	neg	0	0	0	0	0	0	0	0	0	0	0	0	0	0
172	GPA	PR3	0	0	0	0	0	0	0	0	0	0	1	1	1	0
173	MPA	MPO	0	0	0	0	0	0	0	0	0	0	0	0	0	0
174	GPA	neg	0	0	0	0	0	0	0	0	0	0	0	0	0	0
175	EGPA	neg	0	0	0	0	0	0	0	0	0	0	1	0	1	0
176	GPA	PR3	0	1	0	0	0	0	0	0	0	0	0	0	0	0
177	GPA	PR3	0	0	0	0	0	0	0	0	0	0	0	0	0	0
178	GPA	PR3	0	0	0	0	0	0	0	0	0	0	0	0	0	0
179	EGPA	neg	0	0	0	0	0	0	0	0	0	0	0	0	0	0
180	MPA	MPO	0	0	0	0	0	0	0	0	0	0	0	0	0	0
181	GPA	PR3	0	0	0	0	0	0	0	0	0	0	1	1	0	0
182	GPA	PR3	0	0	0	0	0	0	0	0	0	0	0	0	0	0
183	GPA	PR3	0	0	0	0	0	0	0	0	0	0	1	1	0	0
184	MPA	MPO	0	1	0	0	0	0	0	0	0	0	1	0	0	1
185	MPA	MPO	0	1	rarely	1	0	0	0	0	0	1	1	1	0	0
186	GPA	PR3	1	2	regular	1	1	0	1	0	1	0	1	1	1	0
187	EGPA	MPO	0	1	0	1	0	0	0	0	0	0	0	0	0	0
188	EGPA	neg	0	0	0	0	0	0	0	0	0	0	0	0	0	0
189	EGPA	neg	0	0	0	0	0	0	0	0	0	0	0	0	0	0

## Sheet: Control
ID	Disease	regular farm exposure	ever farm exposure	Frequency of contact	Residence nt farm	regular contact Livestock animals	Cattle	Pig	Horse	poultry	Ernte	Pet	Dog	Cat	other
1	RZA	0	0	0	1	0	0	0	0	0	0	0	0	0	0
2	RA	0	0	0	0	0	0	0	0	0	0	0	0	0	0
3	RA	0	1	0	1	0	0	0	0	0	0	1	ja	0	0
4	RA	0	0	0	0	0	0	0	0	0	0	0	0	0	0
5	RZA	0	0	0	0	0	0	0	0	0	0	0	0	0	0
6	RA	0	0	0	0	0	0	0	0	0	0	1	0	1	0
7	RA	0	0	0	0	0	0	0	0	0	0	1	ja	0	0
8	RA	0	0	0	0	0	0	0	0	0	0	0	0	0	0
9	RA	0	0	0	0	0	0	0	0	0	0	0	0	0	0
10	RA	0	0	0	0	0	0	0	0	0	0	0	0	0	0
11	RA	0	0	0	0	0	0	0	0	0	0	0	0	0	0
12	RZA	0	0	0	0	0	0	0	0	0	0	1	0	1	0
13	RZA	0	0	0	0	0	0	0	0	0	0	0	0	0	0
14	RZA	0	0	0	0	0	0	0	0	0	0	0	0	0	0
15	RZA	0	0	0	0	0	0	0	0	0	0	0	0	0	0
16	RA	0	0	0	0	0	0	0	0	0	0	0	0	0	0
17	RA	0	0	0	1	0	0	0	0	0	0	0	0	0	0
18	RZA	0	0	0	0	0	0	0	0	0	0	0	0	0	0
19	RA	0	0	0	0	0	0	0	0	0	0	1	ja	0	0
20	RZA	0	0	0	0	0	0	0	0	0	0	0	0	0	0
21	RZA	0	0	0	0	0	0	0	0	0	0	0	0	0	0
22	RA	0	0	0	0	0	0	0	0	0	0	0	0	0	0
23	RZA	0	0	0	0	0	0	0	0	0	0	0	0	0	0
24	RA	0	0	0	0	0	0	0	0	0	0	1	ja	0	0
25	RA	0	1	0	0	0	0	0	0	0	0	0	0	0	0
26	RA	1	2	regular	2	1	0	0	1	0	1	1	ja	0	0
27	RA	0	0	0	0	0	0	0	0	0	0	0	0	0	0
28	RA	0	0	0	0	0	0	0	0	0	0	0	0	0	0
29	RZA	0	0	0	0	0	0	0	0	0	0	0	0	0	0
30	RA	0	0	0	0	0	0	0	0	0	0	0	0	0	0
31	RA	0	0	rarely	0	0	0	0	0	0	0	0	0	0	0
32	RA	0	0	0	0	0	0	0	0	0	0	1	ja	0	0
33	RA	0	0	0	0	0	0	0	0	0	0	0	0	0	0
34	RA	0	0	0	0	0	0	0	0	0	0	0	0	0	0
35	RA	0	0	0	0	0	0	0	0	0	0	0	0	0	0
36	RA	0	0	0	0	0	0	0	0	0	0	0	0	0	0
37	RA	0	0	0	0	0	0	0	0	0	0	1	ja	0	0
38	RA	0	0	0	0	0	0	0	0	0	0	0	0	0	0
39	RZA	0	0	0	0	0	0	0	0	0	0	0	0	0	0
40	RA	0	0	0	0	0	0	0	0	0	0	0	0	0	0
41	RZA	0	0	0	0	0	0	0	0	0	0	0	0	0	0
42	RZA	0	0	0	0	0	0	0	0	0	0	0	0	0	0
43	RZA	0	0	0	0	0	0	0	0	0	0	0	0	0	0
44	RA	0	0	0	0	0	0	0	0	0	0	0	0	0	0
45	RA	0	1	0	0	0	0	0	0	0	0	0	0	0	0
46	RA	0	0	regular	1	1	0	0	0	1	0	1	0	0	1
47	RZA	0	0	0	0	0	0	0	0	0	0	1	ja	0	0
48	RZA	0	0	regular	0	0	0	0	0	1	0	1	ja	0	0
49	RA	0	0	0	0	0	0	0	0	0	0	0	0	0	0
50	RZA	0	0	0	0	0	0	0	0	0	0	0	0	0	0
51	RA	0	0	0	0	0	0	0	0	0	0	0	0	0	0
52	RA	0	0	0	0	0	0	0	0	0	0	0	0	0	0
53	RZA	0	1	occasionally	0	0	0	0	0	0	0	0	0	0	0
54	RA	0	0	0	0	0	0	0	0	0	0	0	0	0	0
55	RA	0	0	0	0	0	0	0	0	0	0	1	ja	0	1
56	RZA	0	0	0	0	0	0	0	0	0	0	0	0	0	0
57	RZA	0	0	0	0	0	0	0	0	0	0	0	0	0	0
58	RZA	0	0	0	0	0	0	0	0	0	0	1	ja	0	0
59	RA	0	0	0	0	0	0	0	0	0	0	0	0	0	0
60	RZA	0	1	0	0	0	0	0	0	0	0	0	0	0	0
61	RA	0	0	0	0	0	0	0	0	0	0	0	0	0	0
62	RA	0	1	0	0	0	0	0	0	0	0	1	0	1	0
63	RZA	0	0	0	0	0	0	0	0	0	0	0	0	0	0
64	RA	0	0	0	0	0	0	0	0	0	0	0	0	0	0
65	RA	0	0	0	0	0	0	0	0	0	0	0	0	0	0
66	RZA	0	0	0	0	0	0	0	0	0	0	0	0	0	0
67	RA	0	0	occasionally	0	0	0	0	0	0	0	0	0	0	0
68	RZA	0	0	regular	0	1	0	1	1	1	0	1	ja	0	0
69	RA	1	2	regular	2	1	0	1	0	1	1	0	0	0	0
70	RA	0	0	0	0	0	0	0	0	0	0	0	0	0	0
71	RZA	0	0	0	0	0	0	0	0	0	0	0	0	0	0
72	RZA	0	1	0	0	0	0	0	0	0	0	0	0	0	0
73	RZA	0	0	0	0	0	0	0	0	0	0	0	0	0	0
74	RA	0	0	rarely	0	0	0	0	0	0	0	1	ja	0	0
75	RA	0	0	0	0	0	0	0	0	0	0	0	0	0	0
76	RZA	0	0	0	0	0	0	0	0	0	0	0	0	0	0
77	RZA	0	0	0	0	0	0	0	0	0	0	0	0	0	0
78	RA	0	0	0	0	0	0	0	0	0	0	0	0	0	0
79	RZA	0	0	0	0	0	0	0	0	0	0	0	0	0	0
80	RA	0	0	0	0	0	0	0	0	0	0	0	0	0	0
81	RA	0	0	0	0	0	0	0	0	0	0	0	0	0	0
82	RZA	0	0	0	1	0	0	0	0	0	0	0	0	0	0
83	RZA	0	0	0	0	0	0	0	0	0	0	1	ja	1	0
84	RZA	0	0	0	0	0	0	0	0	0	0	0	0	0	0
85	RA	1	2	regular	2	1	0	0	1	0	0	0	0	0	0
86	RA	0	0	0	0	0	0	0	0	0	0	0	0	0	0
87	RA	1	2	regular	2	1	1	1	1	1	1	ja	ja	1	0
88	RA	0	0	0	0	0	0	0	0	0	0	0	0	0	0
89	RA	0	0	0	0	0	0	0	0	0	0	1	ja	0	0
90	RA	0	0	0	0	0	0	0	0	0	0	0	0	0	0
91	RA	0	0	0	0	0	0	0	0	0	0	0	0	0	0
92	RA	0	0	rarely	0	0	0	0	0	0	0	0	0	0	0
93	RA	0	0	0	0	0	0	0	0	0	0	0	0	0	0
94	RA	0	0	0	0	0	0	0	0	0	0	0	0	0	0
95	RZA	0	0	0	0	0	0	0	0	0	0	0	0	0	0
96	RA	0	0	0	0	0	0	0	0	0	0	0	0	0	0
97	RA	0	0	0	0	0	0	0	0	0	0	0	0	0	0
98	RZA	0	0	0	0	0	0	0	0	0	0	0	0	0	0
99	RZA	0	1	0	0	0	0	0	0	0	0	1	ja	0	0
100	RZA	0	0	0	0	0	0	0	0	0	0	1	ja	0	0
101	RA	0	0	0	0	0	0	0	0	0	0	0	0	0	0
102	RA	0	0	0	0	0	0	0	0	0	0	0	0	0	0
103	RA	0	0	0	0	0	0	0	0	0	0	1	0	1	0
104	RA	0	1	rarely	0	0	0	0	0	0	0	0	0	0	0
105	RA	0	0	0	0	0	0	0	0	0	0	1	ja	0	0
106	RZA	0	0	0	0	0	0	0	0	0	0	0	0	0	0
107	RA	0	0	0	0	0	0	0	0	0	0	0	0	0	0
108	RZA	0	1	0	0	0	0	0	0	0	0	1	0	1	0
109	RZA	0	0	0	0	0	0	0	0	0	0	0	0	0	0
110	RA	0	1	0	0	0	0	0	0	0	0	0	0	0	0
111	RZA	0	0	0	0	0	0	0	0	0	0	0	0	0	0
112	RZA	0	0	0	0	0	0	0	0	0	0	1	ja	0	0
113	RA	1	2	regular	2	1	1	1	1	1	1	1	ja	0	0
114	RA	0	0	0	0	0	0	0	0	0	0	0	0	0	0
115	RA	0	0	0	0	0	0	0	0	0	0	0	0	0	0
116	RA	0	1	0	0	0	0	0	0	0	0	0	0	0	0
117	RA	0	0	0	0	0	0	0	0	0	0	0	0	0	0
118	RA	0	0	0	0	0	0	0	0	0	0	0	0	0	0
119	RA	0	0	0	0	0	0	0	0	0	0	0	0	0	0
120	RZA	0	0	0	0	0	0	0	0	0	0	0	0	0	0
121	RA	0	0	0	0	0	0	0	0	0	0	1	ja	0	0
122	RA	0	0	0	0	0	0	0	0	0	0	0	0	0	0
123	RZA	0	0	0	0	0	0	0	0	0	0	0	0	0	0
124	RA	0	0	0	0	0	0	0	0	0	0	0	0	0	0
125	RA	0	0	0	0	0	0	0	0	0	0	0	0	0	0
126	RA	0	0	rarely	0	1	0	0	0	0	0	1	ja	0	0
127	RZA	0	0	0	0	0	0	0	0	0	0	0	0	0	0
128	RA	0	0	0	0	0	0	0	0	0	0	1	ja	0	0
129	RZA	0	0	0	0	0	0	0	0	0	0	0	0	0	0
130	RZA	0	0	0	0	0	0	0	0	0	0	0	0	0	0
131	RA	0	0	occasionally	0	0	0	0	0	0	0	0	0	0	0
132	RA	0	0	0	0	0	0	0	0	0	0	0	0	0	0
133	RZA	0	0	0	0	0	0	0	0	0	0	0	0	0	0
134	RA	0	0	0	0	0	0	0	0	0	0	0	0	0	0
135	RA	0	1	regular	0	1	0	1	0	0	0	0	0	0	0
136	RZA	0	1	0	0	0	0	0	0	0	0	0	0	0	0
137	RA	1	2	regular	2	1	1	1	0	0	1	1	ja	0	0
138	RA	0	0	0	0	0	0	0	0	0	0	1	0	1	0
139	RA	0	0	0	0	0	0	0	0	0	0	0	0	0	0
140	RA	0	0	0	0	0	0	0	0	0	0	0	0	0	0
141	RA	0	0	0	0	0	0	0	0	0	0	0	0	0	0
142	RA	0	0	0	0	0	0	0	0	0	0	0	0	0	0
143	RA	0	1	0	0	0	0	0	0	0	0	0	0	0	0
144	RZA	0	0	0	0	0	0	0	0	0	0	0	0	0	0
145	RA	0	0	0	0	0	0	0	0	0	0	1	ja	0	0
146	RZA	0	0	0	0	0	0	0	0	0	0	0	0	0	0
147	RA	0	0	0	0	0	0	0	0	0	0	0	0	0	0
148	RZA	0	0	0	0	0	0	0	0	0	0	0	0	0	0
149	RA	0	0	0	0	0	0	0	0	0	0	1	ja	0	0
150	RA	0	0	0	0	0	0	0	0	0	0	1	0	0	1
151	RA	0	0	0	0	0	0	0	0	0	0	0	0	0	0
152	RZA	0	0	0	0	0	0	0	0	0	0	0	0	0	0
153	RA	0	0	0	0	0	0	0	0	0	0	1	ja	1	0
154	RA	0	1	0	0	0	0	0	0	0	0	1	ja	1	0
155	RA	0	0	0	0	0	0	0	0	0	0	0	0	0	0
156	RZA	0	0	0	0	0	0	0	0	0	0	1	ja	0	0
157	RZA	0	0	0	0	0	0	0	0	0	0	0	0	0	0
158	RA	0	0	occasionally	0	0	0	0	0	0	0	1	ja	0	0
159	RZA	0	0	0	0	0	0	0	0	0	0	0	0	0	0
160	RZA	0	0	0	0	0	0	0	0	0	0	0	0	0	0
161	RZA	0	1	0	0	0	0	0	0	0	0	0	0	0	0
162	RA	0	0	0	0	0	0	0	0	0	0	0	0	0	0
163	RZA	0	0	0	0	0	0	0	0	0	0	0	0	0	0
164	RA	0	0	regular	0	1	0	0	0	1	0	1	ja	0	0
165	RA	0	0	0	0	0	0	0	0	0	0	0	0	0	0
166	RA	0	0	0	0	0	0	0	0	0	0	0	0	0	0
167	RZA	0	0	0	0	0	0	0	0	0	0	0	0	0	0
168	RZA	0	0	0	0	0	0	0	0	0	0	0	0	0	0
169	RA	0	0	regular	0	1	0	0	1	0	0	1	ja	0	0
170	RA	0	1	0	0	0	0	0	0	0	0	1	0	1	0
171	RZA	0	0	0	0	0	0	0	0	0	0	1	0	0	1
172	RZA	0	0	0	0	0	0	0	0	0	0	0	0	0	0
173	RA	0	0	0	0	0	0	0	0	0	0	0	0	0	0
174	RZA	0	0	0	0	0	0	0	0	0	0	0	0	0	0
175	RA	0	0	0	0	0	0	0	0	0	0	0	0	0	0
176	RZA	0	0	0	0	0	0	0	0	0	0	0	0	0	0
177	RA	0	0	0	0	0	0	0	0	0	0	1	0	0	1
178	RZA	0	0	0	0	0	0	0	0	0	0	0	0	0	0
179	RA	0	0	0	0	0	0	0	0	0	0	0	0	0	0
180	RA	0	0	0	0	0	0	0	0	0	0	0	0	0	0
181	RA	0	0	0	0	0	0	0	0	0	0	1	ja	0	0
182	RA	0	0	0	0	0	0	0	0	0	0	0	0	0	0
183	RA	0	1	0	0	0	0	0	0	0	0	1	ja	0	0
184	RA	0	0	0	0	0	0	0	0	0	0	0	0	0	0
185	RZA	0	0	0	1	0	0	0	0	0	0	1	0	1	0
186	RA	1	2	regular	2	1	1	1	0	1	1	0	0	0	0
187	RA	0	0	regular	1	1	0	0	0	1	0	0	0	0	0
188	RZA	0	1	0	0	0	0	0	0	0	0	0	0	0	0
189	RZA	0	0	0	0	0	0	0	0	0	0	1	ja	0	0
190	RA	0	0	0	0	0	0	0	0	0	0	1	ja	0	0
